# Supplementary material for: Is PTSD-Phenotype Associated with HPA-Axis Sensitivity? Feedback Inhibition and Other Modulating Factors of Glucocorticoid Signaling Dynamics
Source: Int J Mol Sci. 2021 Jun 3;22(11):6050. doi: 10.3390/ijms22116050 (PMC8200046; doi:10.3390/ijms22116050)
Supplement: Supplementary file 1 [file ijms-22-06050-s001.zip]

Archive with 1 entries (1 files):
- ijms-1216281-supplementary.pdf
